# Supplementary material for: Estradiol differentially affects auditory recognition and learning according to photoperiodic state in the adult male songbird, European starling (Sturnus vulgaris)
Source: PeerJ. 2013 Sep 12;1:e150. doi: 10.7717/peerj.150 (PMC3775630; doi:10.7717/peerj.150)
Supplement: Supplemental Information 1 [file peerj-01-150-s001.xlsx]

## Sheet: Raw values
Photorefractory						Photosensitive						Photostimulated
Bird 675						Bird 800						Bird 904
Treatment	# times presented	# correct	# incorrect	no response		Treatment	# times presented	# correct	# incorrect	no response		Treatment	# times presented	# correct	# incorrect	no response
FAD	2327	562	1148	617		E2	639	221	186	232		E2	120	76	40	4
	893	541	178	174			710	289	240	181			165	77	66	22
	1146	260	540	346			260	143	69	48			732	559	133	40
	473	260	69	144			478	125	299	54			2304	585	1428	291
FAD+E2	594	153	351	90			176	91	53	32			305	105	166	34
	176	151	14	11			241	64	123	54			152	97	38	17
	211	156	41	14			553	222	248	83			121	97	17	7
	564	138	333	93			566	258	212	96			239	85	129	25
	840	185	506	149			417	134	230	53			54	40	12	2
	341	184	88	69			232	125	59	48			74	46	25	3
	300	228	38	34			580	149	341	90			253	104	100	49
	761	196	473	92			307	126	66	115			189	126	55	8
	100	83	6	11			127	57	51	19			191	71	90	30
	273	86	91	96			154	75	57	22			95	64	21	10
	282	168	65	49		FAD	418	122	273	23		FAD+E2	377	78	198	101
	699	160	454	85			174	114	31	29			117	80	23	14
	330	125	136	69			206	127	59	20			422	321	69	32
	211	134	41	36			227	137	58	32			1506	337	859	310
E2	156	65	64	27			220	103	91	26			251	94	85	72
	80	65	9	6			202	100	75	27			491	100	263	128
	339	233	52	54			77	41	22	14			280	118	116	46
	1162	234	666	262			138	87	42	9			703	139	377	187
	837	596	145	96			159	114	37	8			1698	270	895	533
	2642	609	1834	199			223	122	72	29			547	264	157	126
Control	279	77	165	37			79	57	15	7			889	435	238	216
	81	63	9	9			94	57	15	7			2765	393	1612	760
	1039	273	629	137			145	85	47	13		control	633	220	284	129
	435	339	59	37			170	105	46	19			827	212	376	239
	299	207	57	35			173	100	73	0			985	530	249	206
	681	176	347	158			168	97	62	9			2953	532	1475	946
	293	152	115	26			189	107	62	20			652	215	159	278
	299	167	100	32			139	117	19	3			1303	211	514	583
	455	221	167	67			227	135	83	9		FAD	317	69	137	111
	598	226	308	64			205	133	67	5			102	42	31	29
	243	100	130	13			186	115	67	4			524	102	257	165
	164	97	41	26			177	93	83	1			213	86	54	73
Bird 672						E2+FAD	258	104	106	48			166	69	50	47
Treatment	# times presented	# correct	# incorrect	no response			288	135	118	35			223	63	77	83
FAD+E2	122	85	20	17			504	285	141	78			1863	652	704	507
	160	70	54	36			671	291	282	98			2592	594	1118	880
	97	44	33	20			288	123	125	40			273	65	142	66
	63	40	15	8			290	169	90	31			65	40	19	6
	247	102	108	37			325	193	112	20			203	90	78	35
	214	88	93	33			312	177	96	39			213	95	59	59
	50	41	5	4			731	323	288	120
	86	45	23	18			679	388	233	58
	54	33	21	0		control	214	55	112	47		Bird 909
	70	37	24	9			124	59	22	43		Treatment	# times presented	# correct	# incorrect	no response
	90	56	30	4			626	271	222	133		FAD	659	249	164	246
	78	42	31	5			449	148	111	190			1024	255	335	434
	134	70	58	6			1056	233	620	203			844	304	248	292
	111	62	43	6			670	306	199	165			852	278	251	323
	150	76	68	6			356	131	109	116			561	270	165	126
	166	72	78	16			557	168	287	102			623	248	218	157
	152	84	53	15			356	131	109	116		Control	103	54	15	34
	126	84	33	9			557	168	287	102			121	62	31	28
	31	27	4	0		Bird 1427							223	124	59	40
	38	26	8	4		Treatment	# times presented	# correct	# incorrect	no response			220	119	70	31
	198	109	72	17		control	208	135	39	34			568	284	168	116
	187	103	55	29			264	139	97	28			534	301	152	84
	96	54	32	10			89	83	5	1			327	161	102	64
	99	52	32	10			133	81	36	16			340	153	133	54
	231	109	106	16			106	48	40	18			82	51	16	15
	174	97	67	10			52	47	5	0			119	44	42	33
	156	77	70	9			548	177	247	124			114	60	27	27
	107	64	35	8			342	272	56	14			131	47	33	51
	70	42	27	1		E2	84	71	7	6			131	47	33	51
	84	55	25	4			89	35	18	36			110	70	31	9
	214	95	98	21			120	48	49	23			218	129	60	29
	180	118	54	8			104	56	41	7			225	104	69	52
	209	106	86	17			193	125	62	6			100	54	26	20
	191	91	91	9			261	97	130	34			95	79	9	7
	145	79	56	10			236	151	71	14			103	66	20	17
	139	83	55	1			222	123	77	22			83	49	12	22
	259	147	98	14			71	43	20	8			69	30	13	26
	271	155	102	14			41	31	6	4			80	31	17	32
	317	167	126	24			177	68	74	35		FAD+E2	244	129	81	34
	301	161	125	15			159	90	56	13			257	151	63	43
Control	100	44	49	7			230	148	51	31			206	93	73	40
	81	52	24	5			283	140	120	23			147	84	40	23
	102	55	29	18			227	178	39	10			375	217	116	42
	91	50	35	6			312	162	97	53			424	202	173	49
	117	76	30	11		FAD	131	92	38	1			180	89	61	30
	152	80	59	13			127	86	37	4			147	77	47	23
	118	83	26	9			91	67	21	3			196	85	72	39
	169	90	57	22			88	55	31	2			200	107	60	33
	99	53	35	11			71	49	22	0			341	140	116	85
	104	71	26	7			58	42	15	1			265	150	92	23
	49	41	7	1			204	151	46	7			89	45	38	6
	52	31	17	4			232	144	79	9			97	53	37	7
	133	91	36	6			219	161	54	4			325	181	120	24
	127	81	41	5			229	151	72	6			318	184	97	37
	55	35	15	5			84	52	29	3		E2	165	108	44	13
	56	38	14	4			79	58	21	0			177	100	49	28
	62	50	10	2		E2+FAD	184	121	49	14			66	37	20	9
	49	41	7	1			215	103	70	42			67	42	17	8
	63	34	26	3			144	75	52	17			258	135	86	37
	34	25	8	1			131	71	45	15			226	125	69	32
	175	109	56	10			80	48	19	13			232	115	92	25
	213	118	84	11			78	40	24	14			228	128	78	22
	187	121	61	5			77	39	21	17			202	113	75	14
	60	41	15	4			52	29	14	9			221	107	97	17
	206	100	89	17			150	111	19	20			122	67	32	23
	184	121	54	9			157	69	50	38			145	83	39	23
	80	52	24	4			108	48	35	25			118	59	31	28
	72	46	24	2			100	64	23	13			88	47	20	21
	69	38	25	6			159	92	42	25			247	147	84	16
	62	45	12	5			161	78	51	32			225	133	83	9
	54	36	16	2			298	142	85	71			114	58	31	25
	32	26	4	2			346	114	125	107			104	53	34	17
	280	130	118	32			30	21	5	4			149	74	38	37
	219	135	71	13			41	29	7	5			143	83	37	23
	60	39	19	2			183	104	44	35		Bird 905
	38	28	10	0			219	55	89	75		Treatment	# times presented	# correct	# incorrect	no response
	76	47	24	5			199	78	68	53		FAD	116	62	40	14
	80	51	26	3			196	67	69	60			101	58	40	3
FAD	62	41	14	7		Bird 799							195	101	82	12
	47	29	16	2		Treatment	# times presented	# correct	# incorrect	no response			157	84	62	11
	55	44	10	1		FAD	346	203	114	29			360	179	166	15
	48	30	14	4			295	213	68	14			346	164	170	12
	121	76	36	9			419	325	74	20			127	70	46	11
	112	66	33	13			511	272	176	63			123	70	47	6
	212	112	67	33			53	37	15	1			51	38	8	5
	179	96	72	11			59	41	14	4			50	32	15	3
	100	65	27	8			178	141	35	2			78	48	23	7
	110	62	39	9			187	117	57	13			62	44	14	4
	194	111	74	9			259	157	88	14			170	101	58	11
	194	115	74	5			284	179	98	7			186	112	55	19
	38	28	8	2			146	102	39	5			97	57	37	3
	52	27	16	9			152	90	54	8			103	66	26	11
	169	93	70	6			447	315	108	24			69	44	20	5
	189	95	85	9			497	297	177	23			57	40	16	1
	186	106	68	12		FAD+E2	241	235	99	7			206	107	92	7
	176	90	76	10			445	225	200	20			201	114	81	6
	156	108	39	9			249	138	95	16			241	163	71	7
	119	77	36	6			251	161	74	16			276	158	107	11
	154	80	71	3			248	135	102	11			163	105	49	9
	191	126	58	7			284	167	101	16			196	103	66	27
	73	48	21	4			106	79	24	3			174	101	65	8
	53	38	15	0			141	72	66	3			165	99	41	25
	122	75	42	5			43	34	6	3			117	73	38	6
	151	79	67	5			77	41	22	14			145	64	76	5
	152	101	48	3			149	81	47	21		E2	270	54	25	191
	220	101	96	23			152	82	57	13			283	79	48	156
	98	59	33	6			206	127	59	20			134	84	40	10
	66	53	10	3			227	137	58	32			178	81	81	16
	65	50	13	2			220	103	91	26			147	116	31	0
	68	47	17	4			202	100	75	27			174	80	85	9
E2	58	44	14	0			77	41	22	14			77	59	18	0
	34	25	9	0			138	87	42	9			92	49	42	1
	168	97	66	5			159	114	37	8			133	89	42	2
	158	93	62	3			223	122	72	29			170	69	72	29
	71	51	17	3			79	57	15	7			95	59	23	13
	87	50	36	1			94	57	33	4			90	65	23	2
	35	26	8	1			145	85	47	13			101	78	18	5
	38	30	8	0			170	105	46	19			103	75	27	1
	103	67	33	3			173	100	73	0			137	66	63	8
	141	93	45	3			168	97	62	9			120	76	37	7
	310	200	93	17			189	107	62	20			166	92	72	2
	325	174	138	13			139	117	19	3			113	77	33	3
	183	73	81	29			227	135	83	9			227	132	91	4
	119	70	45	4			205	133	67	5			205	127	73	5
	52	33	14	5			186	115	67	4			38	25	6	7
	54	38	15	1			177	93	83	1			25	20	4	1
	149	84	57	8		E2	148	83	56	9			56	38	17	1
	168	110	48	10			154	99	50	5			61	41	20	0
	129	93	33	3			158	93	64	1			99	60	25	14
	142	87	45	10			179	118	60	1			79	76	2	1
	48	38	9	1			87	55	30	2			117	72	42	3
	28	23	5	0			113	66	34	13			89	69	19	1
	103	61	37	5			177	108	60	9			40	32	6	2
	100	76	20	4			175	123	48	4			52	32	17	3
	107	62	43	2			152	106	46	0		control	123	75	46	2
	64	38	26	0			227	104	120	3			131	80	42	9
	141	87	53	1			80	57	17	6			79	64	13	2
	117	73	39	5			85	47	29	7			89	55	32	2
	32	23	9	0			170	100	60	10			48	35	12	1
	25	21	4	0			141	103	30	8			69	50	17	2
	108	76	29	3			100	65	32	3			162	93	62	7
	119	61	51	7			99	74	19	6			156	101	53	2
	130	73	54	3			179	139	32	8			226	119	99	8
	114	57	45	12			222	128	73	21			222	122	91	9
	43	29	14	0			50	34	15	1			27	24	2	1
	38	29	8	1			38	32	4	2			19	18	1	0
	54	38	15	1			366	269	83	14			150	118	32	0
	47	40	6	1			475	285	167	23			197	116	77	4
	58	38	19	1			152	93	53	6			60	34	22	4
	75	46	24	5			114	90	22	2			68	46	20	2
	111	71	35	5		controls	100	53	38	9			44	39	2	3
	120	67	46	7			82	55	14	13			56	40	15	1
Bird 683							85	51	28	6			63	36	25	2
Treatment	# times presented	# correct	# incorrect	no response			68	46	18	4			66	39	26	1
E2	194	102	54	38			130	84	39	7			163	96	63	4
	188	96	48	44			131	78	42	11			162	105	53	4
	995	380	242	373			85	36	37	12			46	35	10	1
	558	385	90	83			64	38	19	7			45	26	15	4
	251	95	37	119			257	148	90	19			131	71	53	7
	172	103	37	32			279	152	112	15			145	81	58	6
	82	42	16	24			52	30	14	8			91	57	32	2
	114	60	18	36			42	29	9	4			107	59	41	7
	164	91	34	39			171	102	61	8			76	55	20	1
	174	87	46	41			136	89	44	3			104	62	41	1
	47	47	0	0			200	131	65	4			107	71	34	2
	147	71	22	54			236	132	97	7			83	55	25	3
	200	73	35	92			144	94	46	4			112	60	48	4
	131	69	29	33			188	100	76	12			324	166	154	4
	388	186	123	79			321	197	115	9			254	151	95	8
	355	222	73	60			283	189	83	11			65	54	10	1
	101	56	10	35			97	62	32	3			80	53	25	2
	68	62	4	2			82	45	30	7		FAD+E2	124	92	31	1
	96	53	13	30			272	143	109	20			113	65	47	1
	70	60	5	5			198	149	39	10			172	106	60	6
	179	86	33	60			171	99	64	8			156	91	64	1
	80	72	6	2			172	113	50	9			113	91	20	2
	42	42	0	0			96	52	41	3			147	79	62	6
	100	49	19	32			125	77	42	6			82	68	13	1
	245	209	17	19									126	76	46	4
	373	179	65	129									49	32	13	4
	203	113	47	43									47	25	17	5
	224	120	54	50									187	109	72	6
	197	99	34	64									174	104	65	5
	153	116	27	10									115	67	38	10
	82	50	5	27									88	63	22	3
	42	41	1	0									64	44	18	2
	73	55	11	7									57	37	19	1
	151	84	39	28									89	66	21	2
	333	180	102	51									91	61	25	5
	247	169	34	44									131	89	89	3
	141	119	7	15									152	83	69	0
	191	106	51	34									41	32	7	2
	192	99	36	57									48	41	7	0
	301	155	78	68									57	48	7	2
	155	86	23	46									60	35	22	3
	166	135	13	18									147	94	51	2
	274	145	22	107									141	91	50	0
	174	154	11	9								Bird 1128
	379	197	75	107								Treatment	# times presented	# correct	# incorrect	no response
	209	206	2	1								Control	265	131	71	63
	118	65	13	40									262	117	91	54
	71	69	1	1									173	91	58	24
	114	111	2	1									239	95	78	66
	206	117	40	49									262	135	68	59
	467	232	97	138									292	157	107	28
	367	215	68	84									296	139	109	48
	52	43	5	4									277	150	98	29
	94	46	14	34									211	127	70	14
	61	60	0	1									157	99	43	15
	122	72	13	37									190	101	60	29
	324	177	67	80									271	130	105	36
	212	181	15	16									169	76	50	43
	128	122	3	3									161	90	52	19
	219	119	43	57									352	144	121	87
	269	140	67	62									257	145	71	41
	189	147	19	23									136	75	41	20
FAD	45	38	3	4									104	71	17	16
	86	54	16	16									312	141	114	57
	186	149	20	17									419	155	214	50
	275	151	58	66									324	134	146	144
	895	443	228	224									320	139	149	32
	640	435	89	116									119	73	28	18
	94	94	0	0									161	62	64	35
	189	93	31	65								FAD	168	100	35	33
	452	161	56	235									194	83	82	29
	237	156	30	51									237	111	86	40
	56	56	0	0									189	100	51	38
	166	90	26	50									87	41	14	32
	62	43	6	13									56	35	10	11
	37	37	0	0									414	229	131	54
	294	144	43	107									363	211	91	61
	171	156	10	5									228	160	42	26
	120	95	9	16									311	163	119	29
	211	81	35	95									295	173	92	30
	125	54	19	52									274	165	79	30
	52	48	3	1									160	96	39	25
	172	100	47	25									218	91	67	60
	186	110	45	31									155	98	41	16
	31	29	1	1									187	105	71	11
	63	43	14	6									59	28	16	15
	63	43	14	6									67	36	24	7
	37	35	1	1									257	143	65	49
	43	43	0	0									292	133	106	53
	52	43	1	8									161	121	30	10
	78	47	20	11									162	100	51	11
	66	44	16	6									338	194	93	51
	146	83	44	19									312	179	93	40
	141	82	39	20									226	95	98	33
	1218	643	303	272									185	117	50	18
	1435	587	435	413									199	110	71	18
Control	456	253	141	62									139	93	33	13
	451	225	135	91									156	90	36	30
	264	108	101	55									140	53	45	42
	216	133	65	18									132	76	40	16
	409	229	138	42									138	73	37	28
	364	215	94	55									110	79	26	5
	583	352	149	82									107	69	31	7
	610	310	216	84									273	148	108	17
	402	213	98	91									271	158	79	34
	432	245	114	73								FAD+E2	65	39	22	4
	91	58	18	15									57	34	18	5
	95	62	21	12									258	153	73	32
	410	252	106	52									252	155	91	6
	463	217	167	79									327	163	141	23
	120	71	39	10									325	171	120	34
	93	49	33	11									196	111	70	15
	114	60	35	19									178	117	50	11
	112	56	19	37									71	44	22	5
E2+FAD	322	204	75	43									77	47	24	6
	376	203	113	60									210	95	58	57
	302	200	63	39									215	89	97	29
	452	208	128	116									262	135	109	18
	67	49	11	7									214	120	79	15
	93	59	23	11									143	99	38	6
	71	52	12	7									126	85	38	3
	94	56	21	17									49	30	14	5
	534	305	157	72									39	25	12	2
	482	282	145	55									213	120	65	28
	453	245	129	79									199	114	76	9
	466	245	129	92									166	101	58	7
	279	151	60	68									136	87	44	5
	269	150	86	33									191	140	50	1
Bird 677													248	144	100	4
Treatment	# times presented	# correct	# incorrect	no response									190	90	40	60
Control	54	36	13	5									233	81	67	85
	57	29	14	14									101	64	30	7
	209	127	61	21									124	54	58	12
	293	141	127	25									88	50	34	4
	97	58	28	11									104	72	32	0
	143	69	44	30									136	84	46	6
	102	63	30	9									148	91	53	4
	83	46	30	7									281	173	71	37
	560	219	215	126									361	166	136	59
	410	244	104	62									54	39	14	1
	701	330	162	209									61	43	13	5
	466	331	102	33									114	68	37	9
E2	246	144	77	25									105	66	28	11
	280	151	107	22									214	97	75	42
	61	47	6	8									196	97	57	42
	66	40	20	6								E2	122	78	39	5
	179	91	71	17									126	82	41	3
	121	79	37	5									119	87	26	6
	144	83	44	17									86	58	28	0
	155	94	53	8									244	149	63	32
	136	69	60	7									322	163	121	38
	156	77	49	30									57	38	17	2
	114	69	39	6									43	28	11	4
	157	67	73	17									88	53	28	7
	260	132	97	31									60	43	16	1
	239	113	96	30									323	211	99	13
	436	191	181	64									430	179	222	29
	239	169	56	14									50	45	4	1
	54	38	11	5									71	46	21	4
	45	35	10	0									175	116	47	12
	106	80	15	11									235	101	115	19
	112	66	33	13									193	122	36	35
	77	51	24	2									123	78	41	4
	95	64	26	5									200	101	54	45
	103	57	32	14									110	70	35	5
	87	62	21	4									268	106	95	67
	203	129	57	17									238	109	83	46
	213	127	75	11									114	78	33	3
	47	32	14	1									128	80	43	5
	38	25	13	0									92	58	29	5
	37	30	6	1									101	61	35	5
	50	35	15	0									89	49	27	13
FAD+E2	62	38	18	6									90	58	19	13
	46	31	15	0									231	127	81	23
	66	46	15	5									213	118	64	31
	84	38	31	15									69	46	19	4
	97	58	28	11									91	57	31	3
	91	50	28	13
	86	52	34	0
	52	42	10	0
	125	63	45	17
	114	73	23	18
	77	53	20	4
	71	45	23	3
	70	48	16	6
	67	57	5	5
	137	72	45	20
	159	87	51	21
	100	61	37	2
	111	56	50	5
	99	54	40	5
	94	56	34	4
	79	44	29	6
	52	43	9	0
	82	56	26	0
	76	47	28	1
	96	54	35	7
	94	60	28	6
	76	57	19	0
	69	43	25	1
	45	37	7	1
	24	23	1	0
	104	67	36	1
	81	53	27	1
	41	30	11	0
	38	26	11	1
	42	35	7	0
	34	26	8	0
	115	70	43	2
	112	59	51	2
	43	26	16	1
	32	28	4	0
	77	59	17	1
	77	50	24	3
	76	42	29	5
	55	32	21	2
	26	20	4	2
	33	21	8	4
	280	176	83	21
	278	162	109	7
	77	50	21	6
	86	44	34	8
FAD	282	147	115	20
	277	164	86	27
	71	46	21	4
	84	48	25	11
	165	71	72	22
	156	96	44	16
	235	131	87	17
	287	152	96	39
	119	58	41	20
	101	56	32	13
	109	60	36	13
	105	66	30	9
	157	78	57	22
	119	81	27	11
	127	64	55	8
	120	73	43	4
	121	68	50	3
	125	67	45	13
	242	119	88	35
	238	108	101	29
	124	85	25	14
	110	57	29	24
	268	183	53	32
	307	168	91	48
	211	120	77	14
	152	112	32	8
	110	65	35	10
	116	74	36	6
